# Supplementary material for: Inhibition of PCSK9 Attenuates Liver Endothelial Cell Activation Induced by Colorectal Cancer Stem Cells During Liver Metastasis
Source: Cancers (Basel). 2025 Jun 13;17(12):1977. doi: 10.3390/cancers17121977 (PMC12190733; doi:10.3390/cancers17121977)
Supplement: Supplementary file 1 [file cancers-17-01977-s001.zip]

Archive with 1 entries (1 files):
- cancers-3644648-supplementary.pdf
